# Supplementary material for: Engineering probiotics to inhibit Clostridioides difficile infection by dynamic regulation of intestinal metabolism
Source: Nat Commun. 2022 Jul 4;13:3834. doi: 10.1038/s41467-022-31334-z (PMC9253155; doi:10.1038/s41467-022-31334-z)
Supplement: Supplementary file 4 — Source data [file 41467_2022_31334_MOESM4_ESM.xlsx]

## Sheet: Figure 2
Figure 2A	Relative endospore germination
		i) CD630						ii) VPI10463						iii) BAA1870						iv) 9689
		Taurocholate treated		Cholate treated				Taurocholate treated		Cholate treated				Taurocholate treated		Cholate treated				Taurocholate treated		Cholate treated
	Bile salt (μM)	Data 1	Data 2	Data 1	Data 2		Bile salt (μM)	Data 1	Data 2	Data 1	Data 2		Bile salt (μM)	Data 1	Data 2	Data 1	Data 2		Bile salt (μM)	Data 1	Data 2	Data 1	Data 2
	1	0.00013986	0	0.00027972	0.00027972		1	0.000125786	0	0	0		1	0	0	9.56938e-05	0		1	0.000264901	0	0.000264901	0
	10	0.00391608	0.0020979	0.0895105	0.0881119		10	0.000377358	0.000251572	0.0109434	0.0103145		10	0.000478469	0.000191388	0.017799	0.011866		10	0.000264901	0.00013245	0.00953642	0.00622517
	100	0.261538	0.233566	0.325874	0.286713		100	0.566038	0.389937	0.172327	0.125786		100	0.251675	0.169378	0.182775	0.133014		100	0.401325	0.339073	0.157616	0.154967
	200	0.741259	0.601399	0.587413	0.559441		200	0.654088	0.641509	0.36478	0.301887		200	0.61244	0.545455	0.363636	0.30622		200	0.675497	0.556291	0.357616	0.331126
	500	0.965035	0.923077	0.699301	0.573427		500	0.867925	0.830189	0.515723	0.465409		500	0.861244	0.842105	0.545455	0.4689		500	0.966887	0.834437	0.635762	0.556291
	1000	0.965035	0.881119	0.643357	0.475524		1000	0.855346	0.805031	0.578616	0.515723		1000	0.851675	0.794258	0.564593	0.45933		1000	0.966887	0.927152	0.596026	0.516556
	2000	1.03497	0.965035	0.363636	0.237762		2000	1.01887	0.981132	0.603774	0.490566		2000	0.851675	0.842105	0.564593	0.507177		2000	1.04636	0.953642	0.476821	0.344371
	5000	0.937063	0.867133	0.243357	0.163636		5000	0.981132	0.981132	0.21761	0.162264		5000	1.0622	0.937799	0.237321	0.216268		5000	1.00662	0.874172	0.333775	0.288742
Figure 2B	Endospore germination (CFU/mL)
		i) CD630									i) VPI10463									iii) BAA1870									iv) 9689
	Time (h)	Control			Taurocholate			Cholate			Control			Taurocholate			Cholate			Control			Taurocholate			Cholate			Control			Taurocholate			Cholate
	0	15600000	15800000	15800000	15600000	15800000	15800000	15600000	15800000	15800000	25400000	24400000	24200000	25400000	24400000	24200000	25400000	24400000	24200000	13200000	16000000	13400000	13200000	16000000	13400000	13200000	16000000	13400000	6600000	5800000	5400000	6600000	5800000	5400000	6600000	5800000	5400000
	2	20000000	21200000	24200000	11000000	11800000	19200000	12600000	14200000	6800000	36800000	42200000	39400000	29200000	36200000	33400000	34400000	31600000	30400000	21600000	22000000	14800000	15000000	16800000	17000000	13600000	17000000	13000000	8400000	9200000	10200000	9400000	6800000	7200000	7600000	9200000	7800000
	4	106000000	78000000	84000000	90000000	102000000	92000000	78000000	68000000	54000000	100000000	138000000	136000000	80000000	90000000	114000000	132000000	134000000	152000000	54000000	76000000	108000000	88000000	106000000	82000000	54000000	66000000	64000000	70000000	40000000	72000000	62000000	64000000	52000000	31400000	29800000	30600000
	8	500000000	420000000	480000000	540000000	440000000	400000000	24000000	20800000	24400000	122000000	64000000	64000000	116000000	104000000	90000000	24600000	22000000	20400000	292000000	306000000	332000000	332000000	352000000	282000000	150000000	176000000	164000000	288000000	328000000	322000000	332000000	276000000	344000000	134000000	142000000	110000000
	12	520000000	460000000	440000000	360000000	620000000	340000000	56000000	48000000	40000000	49000000	40200000	44200000	35800000	28000000	29800000	8600000	6600000	7000000	440000000	540000000	560000000	620000000	500000000	600000000	132000000	124000000	94000000	162000000	170000000	168000000	180000000	168000000	174000000	84000000	92000000	106000000
Figure 2C	Bile salt (μM)
		Taurocholate (μM)			Glycocholate (μM)			Cholate (μM)
	Taurocholate only	8492.18	9430.9	10580	22.7969	23.112	23.682	136.107	162.07	178.06
	Taurocholate + Cbh	111.95	109.69	56.268	22.816	22.689	24.217	12488	15775	14132
	Glycoholate only	47.415	47.844	50.9061	9013.4	10015	10896.7	42.023	39.291	47.8472
	Glycocholate + Cbh	46.874	47.709	50.267	55.64	58.118	62.733	9620.3	11263	12794
Figure 2D	Bile salt (μM)
		Taurocholate (μM)			Glycocholate (μM)			Cholate (μM)
	Bile salts mix	3471.8	3916.03	4241.42	3861.43	4338.34	4770.87	70.969	81.556	90.7229
	Bile salts mix + Cbh	70.6288	74.5345	79.407	38.2851	41.6094	42.8617	9306.42	11120.9	12043.2
Figure 2E	Relative endospore germination
		Data 1	Data 2	Data 3
	Control	0	0	0.007937
	Cbh only	0.125402	0	0.032738
	Taurocholate only	1.14791	0.85209	1
	Cbh + Taurocholate	0.067524	0.012862	0.474206
Figure 2F	Vegetative cells (CFU/mL)
	Time (h)	Control			Cbh only			Taurocholate only			Cbh + Taurocholate
	0	11400000	11000000	10600000	11400000	11000000	10600000	11400000	11000000	10600000	11400000	11000000	10600000
	4	20600000	26600000	26200000	21600000	22600000	18800000	26200000	31200000	24000000	15400000	11200000	14200000
	8	142000000	144000000	154000000	104000000	132000000	100000000	170000000	122000000	112000000	37200000	36400000	29800000
	12	184000000	172000000	218000000	144000000	180000000	180000000	150000000	196000000	152000000	22200000	31800000	27200000

## Sheet: Figure 3
Figure 3A
Circuit optimisation
GFP expression (RFU)
	Uninduced			Induced			Signal to noise
EcN	-3.28539	14.4446	-3.45119	6.40951	28.6046	21.5476
pNanA	980.316	1031.28	1040.58	435.234	507.294	548.375	0.488473
108 r2	73.8699	64.1997	61.7301	181.688	153.832	132.209	2.34099
108 r3	77.2402	73.2796	68.6029	82.7834	80.6337	80.8804	1.11489
108 r4	70.0245	59.7294	66.3935	76.2124	76.7733	84.1466	1.20895
108 r5	64.3027	48.3664	78.1756	59.0345	55.213	45.0888	0.8349
113 r2	92.737	90.198	101.3	224.194	225.565	392.619	2.96367
113 r3	137.947	92.7372	104.227	316.963	247.516	339.651	2.69961
113 r4	117.286	99.2717	124.02	282.828	284.548	329.572	2.63361
113 r5	96.4215	106.135	118.621	128.809	233.093	250.413	1.90647
Figure 3B	GFP expression (RFU)
Glucose (mM)	Uninduced			Induced
0.01	49.4142	48.2334	45.2683	235.813	232.793	302.014
0.1	36.4634	32.6446	42.657	157.617	174.151	243.058
0.2	38.243	42.9027	37.6465	146.132	179.677	219.186
0.5	39.8557	43.932	39.3547	158.132	157.371	221.627
1	35.8458	43.2119	39.0119	144.091	153.404	197.065
2	32.361	36.3316	39.8732	98.0463	124.103	130.3
5	39.026	34.8262	38.9306	45.1332	47.4238	43.069
10	28.598	25.4609	23.1873	23.4011	32.6097	27.4529
20	39.4555	21.1332	23.3335	18.9577	17.2168	33.7436
50	37.954	24.5532	22.9161	27.1126	23.5746	37.2731
Figure 3C	Relative endospore germination
bile salt [mM]	Control			EcN-Circuit ctrl +tau +SA			EcN-pNanA-Cbh +tau			EcN-pNanA-Cbh +tau +SA			EcN-pNanA-Cbh +SA
1	0.740426	0.791489	0.829787	0.66383	0.497872	0.561702	0.740426	0.804255	0.676596	0.523404	0.689362	0.676596	0	0	0
2	0.931915	0.842553	1.22553	1.02128	1.04681	1.11064	0.893617	0.842553	0.931915	0.651064	0.791489	0.702128	0	0	0
10	1.2095	0.7905	1	1.0333	0.7381	0.8857	0.9452	0.636	0.7906	0.5029	0.4618	0.48235	0	0	0
Figure 3D	Bile salt (µM)
	Taurocholate			Cholate
Taurocholate control	8492.18	9430.86	10580.2	136.107	162.072	178.06
Purified Cbh	111.945	109.691	56.2679	12488	15775.2
EcN-no amplifier	8013.11	9379.01	9879.95	496.489	596.17	591.951
Figure 3F
	Uninduced			Induced
Sensor only - 3h	163.993	150.098	191.003	398.63	382.737	387.664
Sensor only - 6h	142.355	138.616	153.269	466.542	456.361	456.97
Sensor-amplifier - 3h	736.963	746.815	821.053	1422.01	1349.44	1383.74
Sensor-amplifier - 6h	1345.83	1453.7	1506.5	2781.73	2498.21	2457.35

## Sheet: Figure 3G
Figure 3G	anti-HIS
Soluble
Insoluble

## Sheet: Figure 4
Figure 4A
		% Conversion
	Control	1.03662	1.24656	1.3211
	EcN-circuit ctrl	0.56936	0.648828	0.753272
	EcN-Cbh tau	86.382	104.803	106.642
	EcN-Cbh tau SA	70.5569	88.4988	93.4926
	EcN-Cbh SA	0.15655	0.164221	0.198257
Figure 4B	Relative endospore germination
	bile salt [mM]	Control			EcN-Circuit ctrl +tau +SA			EcN-Cbh +tau			EcN-Cbh +tau +SA			EcN-Cbh +SA
	1	0.740426	0.791489	0.829787	0.66383	0.497872	0.561702	0.089362	0.103404	0.06766	0.075319	0.072766	0.079149	0	0	0
	2	0.931915	0.842553	1.22553	1.02128	1.04681	1.11064	0.122553	0.114894	0.11234	0.128936	0.12766	0.105957	0	0	0
	10	1.2095	0.7905	1	1.0333	0.7381	0.8857	0.1095	0.0619	0.0857	0.0286	0.0143	0.02145	0	0	0
Figure 4C	Vegetative cells (CFU/mL)
Vegetative CD cells CFU quantification (EcN-Cbh)
Time (h)	EcN WT		EcN-circuit ctrl		EcN-Cbh		C. difficle only
0	10200000	9400000	10200000	9400000	10200000	9400000	10200000	9400000
6	13600000	13200000	10400000	11000000	940000	960000	90000000	110000000
12	72000000	64000000	56000000	46000000	118000	98000	92000000	106000000
18	90000000	128000000	90000000	106000000	80000	48000	132000000	108000000
24	88000000	88000000	70000000	82000000	56000	62000	142000000	112000000
36	48000000	48000000	44000000	34000000	40000	42000	34000000	48000000
48	13000000	11200000	13000000	13000000	46000	70000	13200000	11800000
Figure 4E
i) No EcN +taurocholate +sialic acid							ii) EcN-circuit ctrl +taurocholate +sialic acid							iii) EcN-Cbh +taurocholate +sialic acid							iv) EcN-Cbh +sialic acid
Time (h)	1X		0.1X		0.01X		Time (h)	1X		0.1X		0.01X		Time (h)	1X		0.1X		0.01X		Time (h)	1X		0.1X		0.01X
12	56.1069	53.8168	110.305	108.015	95.0382	112.595	12	56.8702	59.1603	116.412	101.908	97.3282	111.069	12	104.198	115.649	113.359	90.458	107.252	114.122	12	107.252	108.015	100.382	96.5649	116.412	100.382
16	47.9705	59.7786	56.0886	47.9705	88.5609	78.9668	16	54.6125	59.0406	65.6827	60.5166	113.653	106.273	16	52.3985	50.1845	117.343	100.369	123.247	112.915	16	95.941	101.107	107.011	107.011	110.701	116.605
20	52.3985	61.2546	61.2546	62.7306	90.0369	87.8229	20	56.0886	56.0886	57.5646	64.2066	99.631	90.7749	20	62.7306	51.6605	87.8229	101.845	110.701	110.701	20	89.2989	86.3469	119.557	109.225	118.819	91.5129
24	45.6835	50.7194	48.5612	42.8058	67.2662	54.3165	24	49.2806	54.3165	50.7194	51.4388	70.8633	67.2662	24	57.1942	48.5612	64.3885	75.8993	106.835	100.36	24	53.5971	65.8273	103.957	96.0432	97.482	89.5683

## Sheet: Figure 4D
Figure 4D	anti-TcdA

## Sheet: Figure 5
Figure 5C	[Bile salt] (µM)
Bile salt quantification (probiotics)
	Taurocholate		Cholate
Control	1807.69	1816.2	0	0
EcN-Cbh	8.37967	11.7093	1873.39	1705.02
EcN-Cbh-S-	1287.12	1292.76	529.445	493.776
EcN-Cbh-A-	1781.28	1790.89	101.15	96.4261
EcN-Cbh-	1802.73	1818.12	0	0
EcN WT	1786.48	1827.99	0	0
Figure 5D	Surivival curve (% survival)
Day	Treatment	No-sensor control	No-amplifier control	No-actuator control	Wild type control	Infection control
0	1	1	1	1	1	1
1	1	0.857143	1	1	1	0.8
2	1	0.571429	0.9	0.9	1	0.8
3	1	0.285714	0.8	0.9	1	0.8
4	1	0.142857	0.6	0.7	0.6	0.8
5	1	0.142857	0.6	0.2	0.4	0.8
6	1	0.142857	0.5	0.2	0.2	0.666667
7	1	0.142857	0.5	0.2	0.2	0.6
8	1	0.142857	0.5	0.2	0.2	0.6
9	1	0.142857	0.5	0.2	0.2	0.6
Figure 5E	Relative weight (%)
Relative weight (animal)
Day	Treatment												No-sensor control							No-amplifier control										No-actuator control										Wild type control					Infection control
0	1	1	1	1	1	1	1	1	1	1	1	1	1	1	1	1	1	1	1	1	1	1	1	1	1	1	1	1	1	1	1	1	1	1	1	1	1	1	1	1	1	1	1	1	1	1	1	1	1
1	0.866029	0.928251	0.938389	0.900943	0.929907	1	1.08602	1.05025	1	1	0.995392	0.991266	0.9447	0.92823	0.900474	0.911765	0.892704	0.863415	0.985437	0.919643	0.920188	0.969565	0.925373	0.985149	0.937824	0.913876	0.889908	0.933036	0.940678	0.96347	0.919492	0.972973	0.896714	0.973333	0.948187	0.978814	0.900433	1.00422	0.927273	0.945833	0.933333	0.912281	1	1	0.909524	0.936364	0.953488	0.959799	0.959091
2	0.894737	0.928251	0.976303	0.924528	0.943925	0.947619	1.12366	1.0201	1.00474	1.03043	1.00461	0.995633		0.923445	0.862559	0.794118	0.815451	0.785366	0.970874	0.915179	0.873239	0.934783	0.975124	1.03465	0.927461	0.856459	0.811927	0.924107	0.877119	1.00457	0.779661	1.02703	0.86385	1.02222	1.01036	0.983051	0.848485	1.00844	0.872727	0.929167	0.8875	0.859649	1.01408	1.01732			0.902326	0.864322	0.913636
3	0.91866	0.90583	0.995261	0.957547	0.943925	0.87619	1.12903	1.09045	0.995261	1.03478	1.00461	1.0131		0.851675	0.772512		0.785408		0.927184	0.888393		0.83913	0.955224	0.90099	0.968912	0.803828	0.752294	0.897321	0.881356	0.90411		0.932432	0.924883	0.92	0.937824	0.911017	0.805195	0.886076	0.818182	0.945833	0.920833	0.802632	0.934272	1.02165			0.8	0.819095	0.863636
4	0.952153	0.93722	1.01422	0.95283	0.943925	0.842857	1.12903	1.09045	1.00948	1.02174	1.00461	1.02183		0.755981					0.975728	0.803571		0.804348	0.905473	0.861386	0.953368	0.746411		0.825893	0.936441	0.863014		0.851351	0.830986	0.844444	0.849741	0.817797	0.779221	0.831224	0.827273	0.858333	0.879167	0.763158	0.86385	0.904762			0.832558	0.924623	0.904545
5	0.976077	0.959641	1.00948	0.95283	0.948598	0.914286	1.1586	1.11809	1.00948	1.03043	1	1.01747							1.02913	0.875		0.852174	0.935323		1			0.825893	1.02119	0.849315		0.801802	0.760563	0.8		0.788136		0.776371	0.872727	0.795833	0.8375			0.835498			0.874419	0.974874	0.954545
6	1	0.959641	1.01422	0.971698	0.962617	0.985714	1.18817	1.14573	1.00474	1.01304	1.00461	1.01747							1.04369	0.705357		0.913043	0.995025		1.04145			0.861607	1.00424	0.922374									0.968182		0.8375			0.787879			0.953488	0.984925	1
7	0.990431	0.964126	1.01422	0.985849	0.96729	0.990476	1.21505	1.11558	0.995261	1.02609	1.02304	1.01747							1.03883			0.93913	1.02985		1.07254			0.910714	1.01271	0.96347									0.990909		0.8875						0.95814	0.98995	1.02273
8	0.976077	0.96861	1.03318	0.985849	0.981308	1.00476	1.21505	1.14573	1.00948	1.01304	1.01382	1.0262							1.04854			0.947826	1.06468		1.10881			0.946429	1.01695	0.977169									1.00909		0.908333						0.981395	1.00503	1.02273
9	0.985646	0.96861	1.04739	0.990566	0.995327	1.01429	1.25806	1.17085	1.01422	1.02174	1.04608	1.03493							1.07282			0.969565	1.07463		1.10363			0.982143	1.02966	1.00913									1.01364		0.929167						0.962791	1.02513	0.922727
Figure 5F	Clinical symptom score (animal)
	Treatment	No-sensor control	No-amplifier control	No-actuator control	Wild type control	Infection control
	7	10	9	8	10	8
	4	10	9	11	9	8
	6	9	7	8	10	9
	4	11	5	11	11	8
	6	8	11	10	10	6
	8	7	5	9		4
	1	6	9	10		10
	4		8	9		7
	5		7	9		7
	3		5	9		3
	2					7
	3					12
						9
						10
						8
[truncated: 10 more columns]

## Sheet: Figure 6
Figure 6A	Relative abundance of C. difficile (%)
Day	Treatment						No-sensor ctrl						No-amplifier ctrl						No-actuator ctrl						Wild type ctrl						Infection ctrl
1	0.278757	0.289229	0.315662	0.191472	0.229063	0.221707	1.58576	1.26623	1.46452	0.00905	0	0.01023	0.01341	0.060122	0.011487	0.083179	0.084004	0.070394	0.014439	0.029959	0.029741	0.032693	0.038226	0.030799	0.026764	0.0309	0.037317	0	0.020297	0.010803	0.933827	0.756464	0.315662	0.887333	0.977308	0.851682
3	0.073038	0.082321	0.08236	3.55	3.28692	3.41077	0.10871	0.191773	0.330974	2.03294	3.31217	2.7319	1.32581	1.37621	1.18427	0.083555	0.081637	0.092996	0.645464	0.694072	0.689811	0.852572	0.984028	0.78215	0.119416	0.10853	0.138512	0.240941	0.194787	0.256292	14.8994	12.8255	12.6436	5.23405	5.13838	4.58247
Figure 6B	Shannon index
Day	Treatment						No-sensor ctrl						No-amplifier ctrl						No-actuator ctrl						Wild type ctrl						Infection ctrl
1	2.61967	2.60476	2.51955	3.24648	3.24724	3.21163	3.27686	3.52837	3.16761	2.32797	2.29632	2.40811	2.32797	2.29632	2.40811	2.08841	2.07565	2.13189	2.61554	2.57633	2.63047	2.78393	2.80499	2.78265	2.5764	2.57352	2.5449	2.62098	2.65691	2.65483	2.99112	2.97323	3.03818	3.27267	3.26148	3.2311
3	3.0649	3.01318	3.04901	3.75907	3.81993	3.83117	2.7021	2.79372	3.10614	3.45824	3.29711	3.11532	3.1813	3.16496	3.0769	2.8589	2.87911	2.86056	3.45451	3.41245	3.37139	2.76694	2.67563	2.68386	3.16983	3.18927	3.19517	2.96422	2.97901	3.02493	2.84127	2.85479	2.86231	3.28449	3.34336	3.3186
Figure 6C	Histological injury score (histology)
	No infection control	Treatment	No-actuator control	Wild type control	Infection control
	3	0	7	6	7
	0	5	7	6	8
	2	4	6	5	6
		5	3	8
		6	2	7
		5	4	3

## Sheet: Figure 7
Figure 7B	Sialic acid per mg faecal (μg)
Day	-6	-5	-4	-3
	0.37651	0.997533	2.13084	2.28052
	0.38735	0.74255	2.25422	2.02792
	0.331061	0.895114	2.28171	2.27803
Figure 7Ci								Figure 7Cii
Taurocholate quantification (faecal)								Cholate quantification (faecal)
Taurocholate per mg faecal (nmole) (power of 10)								Cholate per mg faecal (nmole) (power of 10)
Day	No probiotic			EcN-Cbh				Day	No probiotic			EcN-Cbh
-6	-0.120904	0.276002	0.148294	-0.14752	-0.202733	0.413803		-6	-0.978811	-0.821023	-1.09152	-0.575118	-1.60206	-0.872895
-3	0.865696	1.09486	1.09198	1.57749	1.49191	0.885983		-3	ND	ND	ND	-1.37675	-1.67778	-1.92082
-1	1.11156	1.04497	1.33526	0.801884	-0.161781	-0.542118		-1	-1.08092	-1.08619	-0.447332	0.119256	-1.10237	-0.730487
0	1.11005	1.39893	0.85697	-0.271646	1.34034	-0.294992		0	-1.42022	-0.785156	-1.14267	-0.154282	-0.104025	-0.0798767
Figure 7Di	Taurocholate
Day	Treatment						No-sensor ctrl						No-amplifier ctrl						No-actuator ctrl						Wild type ctrl						Infection ctrl
-1	17.6009	3.26908	6.25921	45.5582	5.26146	100.147	13.9357	119.637	6.4805	12.5544	22.2345	9.75495	41.0557	7.28756	6.62298	502.423	187.965	486.255	209.873	161.031	210.775	181.141	339.001	298.341	215.191	553.124	200.828	329.402	589.623	196.168	511.345	306.922	408.391	180.58	116.675	242.298
0	4.83773	34.8637	58.6698	41.2777	89.0231	82.937	7.67893	16.6255	28.7133	9.91528	17.0443	6.98771	13.1815	5.82307	24.0919	424.067		523.162	235.925	676.529	175.067	520.791	161.724	575.232	528.645	282.06	722.773	165.755	210.417	1269.89	128.865	228.76	201.409	195.682	360.33	83.4184
1	37.016	18.6543	5.40687	2.40373	3.91201	79.2596	8.14096	1.58512	7.16888	7.15324		5.88634	4.81328	7.99568	1.41796	97.102	34.7123	16.187	56.4635	92.5982	52.5769	272.788	129.931	444.393	132.171	142.412	302.501	156.433	821.859	607.136	277.84	709.39	60.7955	143.049	170.549	582.052
3	17.0804	59.3487		6.56853	834.524	162.786	2.13301		1.73611				7.79332		6.3274		1398.87	4950.04		129.138	93.4139		215.107	498.095	292.645	1072.04	1355.75	67.3738	873.295	34.192	14.4435	383.626		686.896	79.3382	2195.35
Figure 7Dii	Cholate
Day	Treatment						No-sensor ctrl						No-amplifier ctrl						No-actuator ctrl						Wild type ctrl						Infection ctrl
-1	5.96057	14.748	21.2772	0.154272	0.025712	12.3913	0.133703	18.7763	29.8486	0.117973	13.9269	0.125346	15.4019	0.167128	0.200554	5.29017	0.087197	3.89478	0.066851	0.167128	0.083564	0.154272	0.042671	0.039324	0.052777	0.029066	0.04558	0.071626	0.055709	0.100277	0.069157	0.200554	0.154272	0.028651	0.040929	0.039324
0	0.105555	36.504	0.133703	0.167128	18.6745	0.080222	0.286506	25.0054	53.5431	0.117973	0.286506	0.105555	11.7626	0.117973	14.4857	51.3486		0.125346	0.095502	0.286506	0.182322	0.060774	0.074279	0.058986	0.058986	0.054204	0.051424	0.077136	0.062673	0.074279	0.069157	0.200554	0.154272	0.055709	0.077136	0.058986
1	15.105	0.091161	31.0861	0.058986	0.125346	0.055709	18.4996	0.052777	16.0633	26.5632		44.013	12.4937	0.182322	0.042222	0.401108	0.034879	0.050773	0.200554	0.167128	0.167128	0.040929	0.100277	0.041782	0.117973	0.286506	0.069157	0.069157	0.091161	0.055709	0.057301	0.200554	0.022408	0.077136	0.052777	0.117973
3	28.8622	11.5776		9.03959	25.5144	12.6776	3.91391		0.064695				0.117973		14.802		6.43452	0.117973		0.286506	0.334256		0.334256	2.00554	0.04558	0.071626	7.5047	0.074279	0.058986	0.125346	0.020258	0.182322		0.032878	0.026741	0.050138
